# Supplementary material for: Transcriptome-Wide Identification and Characterization of MicroRNAs from Castor Bean (Ricinus communis L.)
Source: PLoS One. 2013 Jul 24;8(7):e69995. doi: 10.1371/journal.pone.0069995 (PMC3722108; doi:10.1371/journal.pone.0069995)
Supplement: Table S2 — The expressional differentiation of conserved miRNAs identified between seed1/leaf, seed1/root, seed1/seed2, seed1/endosperm, respectively. (XLS) [file pone.0069995.s004.xls]

## Sheet: Sheet1
Table S2. The expressional differentiation of conserved miRNAs identified between seed1 and the leaf, root, seed2,endosperm, respectively.
pairwise	miR-name	Seed1-std	leaf-std	fold-change(log2 Seed1/leaf)	p-value	sig-lable		pairwise	miR-name	Seed1-std	root-std	fold-change(log2 Seed1/root)	p-value	sig-lable		pairwise	miR-name	SeeSeed1-std	Seed2A-std	fold-change(log2 Seed1/Seed2)	p-value	sig-lable		pairwise	miR-name	Seed1-std	endosperm-std	fold-change(log2 Seed1/endosperm)	p-value	sig-lable
Seed1-leaf	rco-miR156a	1839.5	8174.16	-2.15176	0	**		Seed1-root	rco-miR156a	1839.5	41669.5	-4.50161	0	**		Seed1-Seed2	rco-miR156a	1839.5	35885.3	-4.28601	0	**		Seed1-endosperm	rco-miR156a	1839.5	20678.1	-3.49072	0	**
Seed1-leaf	rco-miR156b	1850.04	8203.41	-2.14867	0	**		Seed1-root	rco-miR156b	1850.04	41705.9	-4.49463	0	**		Seed1-Seed2	rco-miR156b	1850.04	35977.3	-4.28146	0	**		Seed1-endosperm	rco-miR156b	1850.04	20834.2	-3.49333	0	**
Seed1-leaf	rco-miR156c	1839.4	8174.16	-2.15183	0	**		Seed1-root	rco-miR156c	1839.4	41669.5	-4.50168	0	**		Seed1-Seed2	rco-miR156c	1839.4	35885.3	-4.28608	0	**		Seed1-endosperm	rco-miR156c	1839.4	20678.1	-3.49079	0	**
Seed1-leaf	rco-miR156d	1840.49	8247.68	-2.1639	0	**		Seed1-root	rco-miR156d	1840.49	41713	-4.50234	0	**		Seed1-Seed2	rco-miR156d	1840.49	35898.6	-4.28577	0	**		Seed1-endosperm	rco-miR156d	1840.49	20688.6	-3.49068	0	**
Seed1-leaf	rco-miR156e	73869	122.224	9.23929	0	**		Seed1-root	rco-miR156e	73869	174.205	8.72803	0	**		Seed1-Seed2	rco-miR156e	73869	83688.5	-0.180061	0			Seed1-endosperm	rco-miR156e	73869	72665.4	0.0236992	3.73739e-27
Seed1-leaf	rco-miR156f	15346.7	322939	-4.39526	0	**		Seed1-root	rco-miR156f	15346.7	160783	-3.38911	0	**		Seed1-Seed2	rco-miR156f	15346.7	22931.9	-0.579425	0			Seed1-endosperm	rco-miR156f	15346.7	41207.8	-1.42499	0	**
Seed1-leaf	rco-miR156g	15260.4	322422	-4.40109	0	**		Seed1-root	rco-miR156g	15260.4	160966	-3.39889	0	**		Seed1-Seed2	rco-miR156g	15260.4	22835.6	-0.581497	0			Seed1-endosperm	rco-miR156g	15260.4	41226.1	-1.43377	0	**
Seed1-leaf	rco-miR156h	15347.5	322915	-4.39508	0	**		Seed1-root	rco-miR156h	15347.5	160763	-3.38886	0	**		Seed1-Seed2	rco-miR156h	15347.5	22931.8	-0.579343	0			Seed1-endosperm	rco-miR156h	15347.5	41201.8	-1.4247	0	**
Seed1-leaf	rco-miR159	806.44	792.696	0.0247999	0.224651			Seed1-root	rco-miR159	806.44	608.367	0.406625	1.50568e-75			Seed1-Seed2	rco-miR159	806.44	393.074	1.03677	0	**		Seed1-endosperm	rco-miR159	806.44	136.299	2.56479	0	**
Seed1-leaf	rco-miR160a	0.8109	7.0487	-3.11976	2.83166e-16	**		Seed1-root	rco-miR160a	0.8109	2.8534	-1.81509	0.000202807	**		Seed1-Seed2	rco-miR160a	0.8109	2.5249	-1.63863	0.0016447	**		Seed1-endosperm	rco-miR160a	0.8109	5.6559	-2.80216	1.03907e-11	**
Seed1-leaf	rco-miR160b	0.7208	6.5553	-3.18499	1.73046e-15	**		Seed1-root	rco-miR160b	0.7208	6.0071	-3.059	1.3834e-13	**		Seed1-Seed2	rco-miR160b	0.7208	2.5249	-1.80856	0.000746572	**		Seed1-endosperm	rco-miR160b	0.7208	5.6559	-2.97209	2.41802e-12	**
Seed1-leaf	rco-miR160c	0.3604	4.4407	-3.62312	5.67299e-12	**		Seed1-root	rco-miR162	151.557	69.4569	1.12567	3.43469e-85	**		Seed1-Seed2	rco-miR160c	0.3604	1.9839	-2.46067	0.000308413	**		Seed1-endosperm	rco-miR160c	0.3604	2.9474	-3.03177	4.29943e-07	**
Seed1-leaf	rco-miR162	151.557	79.2978	0.934505	4.44321e-65			Seed1-root	rco-miR164a	2764.69	403.376	2.77692	0	**		Seed1-Seed2	rco-miR162	151.557	78.0918	0.956615	1.2467e-59			Seed1-endosperm	rco-miR162	151.557	56.7981	1.41594	1.1552e-117	**
Seed1-leaf	rco-miR164a	2764.69	126.313	4.45205	0	**		Seed1-root	rco-miR164b	2758.39	394.665	2.80512	0	**		Seed1-Seed2	rco-miR164a	2764.69	40.3985	6.09667	0	**		Seed1-endosperm	rco-miR164a	2764.69	170.713	4.01747	0	**
Seed1-leaf	rco-miR164b	2758.39	126.031	4.45198	0	**		Seed1-root	rco-miR164c	2773.7	395.642	2.80955	0	**		Seed1-Seed2	rco-miR164b	2758.39	40.3084	6.0966	0	**		Seed1-endosperm	rco-miR164b	2758.39	170.554	4.01553	0	**
Seed1-leaf	rco-miR164c	2773.7	127.722	4.44073	0	**		Seed1-root	rco-miR164d	13.2454	3.8295	1.79026	2.18364e-16	**		Seed1-Seed2	rco-miR164c	2773.7	40.3084	6.10459	0	**		Seed1-endosperm	rco-miR164c	2773.7	171.271	4.01746	0	**
Seed1-leaf	rco-miR164d	13.2454	0.141	6.55365	8.41063e-50	**		Seed1-root	rco-miR166a	46984.2	47315.2	-0.010127	0.000176966			Seed1-Seed2	rco-miR164d	13.2454	0.2705	5.61372	4.2552e-40	**		Seed1-endosperm	rco-miR164d	13.2454	0.3983	5.05549	1.31965e-41	**
Seed1-leaf	rco-miR166a	46984.2	73414.1	-0.64388	0			Seed1-root	rco-miR166b	46947.4	47264	-0.009699	0.000331092			Seed1-Seed2	rco-miR166a	46984.2	17396.1	1.43341	0	**		Seed1-endosperm	rco-miR166a	46984.2	15996.5	1.55442	0	**
Seed1-leaf	rco-miR166b	46947.4	73347.4	-0.643703	0			Seed1-root	rco-miR166c	48101.8	47613.4	0.0147219	3.95201e-08			Seed1-Seed2	rco-miR166b	46947.4	17381.6	1.43349	0	**		Seed1-endosperm	rco-miR166b	46947.4	15986.6	1.55418	0	**
Seed1-leaf	rco-miR166c	48101.8	73632.8	-0.614259	0			Seed1-root	rco-miR166d	48743.2	53503.1	-0.13442	0			Seed1-Seed2	rco-miR166c	48101.8	17476.3	1.46069	0	**		Seed1-endosperm	rco-miR166c	48101.8	16070.4	1.58169	0	**
Seed1-leaf	rco-miR166d	48743.2	75943.4	-0.639723	0			Seed1-root	rco-miR166e	46946.6	47262.9	-0.00968676	0.000336932			Seed1-Seed2	rco-miR166d	48743.2	17977.1	1.43904	0	**		Seed1-endosperm	rco-miR166d	48743.2	16482.7	1.56425	0	**
Seed1-leaf	rco-miR166e	46946.6	73347.4	-0.643725	0			Seed1-root	rco-miR167a	6531.72	1325.24	2.30121	0	**		Seed1-Seed2	rco-miR166e	46946.6	17380.2	1.43358	0	**		Seed1-endosperm	rco-miR166e	46946.6	15985.6	1.55425	0	**
Seed1-leaf	rco-miR167a	6531.72	1780.36	1.87529	0	**		Seed1-root	rco-miR167b	59219.4	1975.96	4.90545	0	**		Seed1-Seed2	rco-miR167a	6531.72	1932.64	1.75689	0	**		Seed1-endosperm	rco-miR167a	6531.72	2589.45	1.33482	0	**
Seed1-leaf	rco-miR167b	59219.4	14078.1	2.07262	0	**		Seed1-root	rco-miR167c	940.787	190.875	2.30124	0	**		Seed1-Seed2	rco-miR167b	59219.4	14887.7	1.99195	0	**		Seed1-endosperm	rco-miR167b	59219.4	20553.2	1.52671	0	**
Seed1-leaf	rco-miR167c	940.787	1107.42	-0.235263	1.63175e-38			Seed1-root	rco-miR167d	54.4235	34.2404	0.66853	5.6122e-14			Seed1-Seed2	rco-miR167c	940.787	628.252	0.582526	3.29522e-153			Seed1-endosperm	rco-miR167c	940.787	610.52	0.62383	2.42577e-184
Seed1-leaf	rco-miR167d	54.4235	56.9535	-0.0655548	0.400388			Seed1-root	rco-miR168	1721.82	8435.37	-2.29252	0	**		Seed1-Seed2	rco-miR167d	54.4235	26.3312	1.04746	7.39067e-26	**		Seed1-endosperm	rco-miR167d	54.4235	11.7898	2.20669	3.26443e-79	**
Seed1-leaf	rco-miR168	1721.82	4539.99	-1.39876	0	**		Seed1-root	rco-miR169a	0.7208	31.3119	-5.44097	8.64455e-97	**		Seed1-Seed2	rco-miR168	1721.82	7113.3	-2.04659	0	**		Seed1-endosperm	rco-miR168	1721.82	4184.58	-1.28115	0	**
Seed1-leaf	rco-miR169a	0.7208	1.6917	-1.2308	0.0319024	*		Seed1-root	rco-miR169b	0.6307	30.486	-5.59505	2.32917e-95	**		Seed1-Seed2	rco-miR169a	0.7208	7.1239	-3.305	4.47403e-16	**		Seed1-endosperm	rco-miR169a	0.7208	36.3253	-5.65523	4.65025e-112	**
Seed1-leaf	rco-miR169b	0.6307	1.6917	-1.42345	0.0164965	*		Seed1-root	rco-miR169c	0.5406	15.0177	-4.79596	2.27436e-44	**		Seed1-Seed2	rco-miR169b	0.6307	5.7712	-3.19385	6.80814e-13	**		Seed1-endosperm	rco-miR169b	0.6307	32.9795	-5.70847	3.1277e-102	**
Seed1-leaf	rco-miR169c	0.5406	1.5507	-1.52029	0.0162883	*		Seed1-root	rco-miR171a	17.5705	19.523	-0.15202	0.267986			Seed1-Seed2	rco-miR171a	17.5705	32.8238	-0.901587	5.77562e-13			Seed1-endosperm	rco-miR169c	0.5406	2.4695	-2.19159	0.000115413	**
Seed1-leaf	rco-miR171a	17.5705	37.9925	-1.11256	3.16395e-22	**		Seed1-root	rco-miR171b	17.5705	19.523	-0.15202	0.267986			Seed1-Seed2	rco-miR171b	17.5705	32.8238	-0.901587	5.77562e-13			Seed1-endosperm	rco-miR171a	17.5705	101.488	-2.53008	8.1707e-167	**
Seed1-leaf	rco-miR171b	17.5705	37.9925	-1.11256	3.16395e-22	**		Seed1-root	rco-miR171c	17.3903	20.1237	-0.210613	0.122546			Seed1-Seed2	rco-miR171c	17.3903	33.7256	-0.955561	1.72812e-14			Seed1-endosperm	rco-miR171b	17.5705	101.488	-2.53008	8.1707e-167	**
Seed1-leaf	rco-miR171c	17.3903	36.0188	-1.05047	2.0247e-19	**		Seed1-root	rco-miR171d	17.2101	19.2978	-0.165181	0.232402			Seed1-Seed2	rco-miR171d	17.2101	32.8238	-0.931487	1.29991e-13			Seed1-endosperm	rco-miR171c	17.3903	103.081	-2.56742	3.33925e-172	**
Seed1-leaf	rco-miR171d	17.2101	35.9483	-1.06267	1.01079e-19	**		Seed1-root	rco-miR171e	21.7153	32.6635	-0.588968	2.48938e-07			Seed1-Seed2	rco-miR171e	21.7153	38.9557	-0.843123	1.19911e-13			Seed1-endosperm	rco-miR171d	17.2101	100.452	-2.54518	3.08786e-166	**
Seed1-leaf	rco-miR171e	21.7153	36.3713	-0.744089	1.23045e-11			Seed1-root	rco-miR171f	17.2101	19.2978	-0.165181	0.232402			Seed1-Seed2	rco-miR171f	17.2101	32.8238	-0.931487	1.29991e-13			Seed1-endosperm	rco-miR171e	21.7153	118.456	-2.44756	3.42801e-187	**
Seed1-leaf	rco-miR171f	17.2101	35.9483	-1.06267	1.01079e-19	**		Seed1-root	rco-miR171g	0.5406	8.0345	-3.89357	1.86843e-21	**		Seed1-Seed2	rco-miR171i	4.0547	56.4498	-3.7993	2.76653e-132	**		Seed1-endosperm	rco-miR171f	17.2101	100.452	-2.54518	3.08786e-166	**
Seed1-leaf	rco-miR171i	4.0547	172.552	-5.41129	0	**		Seed1-root	rco-miR171i	4.0547	5.8569	-0.530542	0.0487068			Seed1-Seed2	rco-miR172a	63.2538	2.1642	4.86925	1.99348e-174	**		Seed1-endosperm	rco-miR171i	4.0547	50.5846	-3.64103	2.25865e-119	**
Seed1-leaf	rco-miR172a	63.2538	0.01	12.6269	7.89762e-252	**		Seed1-root	rco-miR172a	63.2538	0.0751	9.71812	1.46193e-238	**		Seed1-Seed2	rco-miR172b	313.566	775.057	-1.30553	0	**		Seed1-endosperm	rco-miR172a	63.2538	6.5322	3.27551	3.78262e-141	**
Seed1-leaf	rco-miR172b	313.566	3522.73	-3.48985	0	**		Seed1-root	rco-miR172b	313.566	217.156	0.530035	1.49735e-48			Seed1-Seed2	rco-miR172c	313.566	775.057	-1.30553	0	**		Seed1-endosperm	rco-miR172b	313.566	745.386	-1.24922	0	**
Seed1-leaf	rco-miR172c	313.566	3522.73	-3.48985	0	**		Seed1-root	rco-miR172c	313.566	217.156	0.530035	1.49735e-48			Seed1-Seed2	rco-miR172d	313.566	775.057	-1.30553	0	**		Seed1-endosperm	rco-miR172c	313.566	745.386	-1.24922	0	**
Seed1-leaf	rco-miR172d	313.566	3522.73	-3.48985	0	**		Seed1-root	rco-miR172d	313.566	217.156	0.530035	1.49735e-48			Seed1-Seed2	rco-miR390a	603.524	22.1831	4.76588	0	**		Seed1-endosperm	rco-miR172d	313.566	745.386	-1.24922	0	**
Seed1-leaf	rco-miR319a	0.6307	1.4802	-1.23077	0.0457747	*		Seed1-root	rco-miR319c	0.7208	1.5769	-1.12942	0.0557758			Seed1-Seed2	rco-miR390b	616.679	22.9045	4.75082	0	**		Seed1-endosperm	rco-miR390a	603.524	44.1321	3.77351	0	**
Seed1-leaf	rco-miR319b	0.6307	1.4802	-1.23077	0.0457747	*		Seed1-root	rco-miR390a	603.524	500.916	0.268843	4.94858e-27			Seed1-Seed2	rco-miR393a	6.848	9.1077	-0.411404	0.0599391			Seed1-endosperm	rco-miR390b	616.679	44.7693	3.78394	0	**
Seed1-leaf	rco-miR319c	0.7208	1.5507	-1.10525	0.0600635			Seed1-root	rco-miR390b	616.679	507.524	0.281045	7.08846e-30			Seed1-Seed2	rco-miR393b	3.1537	0.7214	2.12817	2.57328e-05	**		Seed1-endosperm	rco-miR393a	6.848	10.7542	-0.651146	0.00143791
Seed1-leaf	rco-miR390a	603.524	21.71	4.79698	0	**		Seed1-root	rco-miR393a	6.848	0.6007	3.51097	3.54356e-18	**		Seed1-Seed2	rco-miR394a	3.3339	0.01	8.38107	7.38449e-12	**		Seed1-endosperm	rco-miR393b	3.1537	1.6729	0.914694	0.0200055
Seed1-leaf	rco-miR390b	616.679	22.9787	4.74615	0	**		Seed1-root	rco-miR393b	3.1537	0.5256	2.58501	5.14732e-07	**		Seed1-Seed2	rco-miR394b	1.1714	4.5088	-1.94451	1.85286e-06	**		Seed1-endosperm	rco-miR394a	3.3339	0.01	8.38107	6.51638e-13	**
Seed1-leaf	rco-miR393a	6.848	2.1851	1.64798	1.54043e-08	**		Seed1-root	rco-miR394a	3.3339	0.01	8.38107	1.94575e-13	**		Seed1-Seed2	rco-miR395a	0.9011	1.2625	-0.486524	0.423218			Seed1-endosperm	rco-miR394b	1.1714	17.366	-3.88996	4.17112e-44	**
Seed1-leaf	rco-miR393b	3.1537	1.6917	0.898572	0.01755			Seed1-root	rco-miR394b	1.1714	0.01	6.87209	3.21482e-05	**		Seed1-Seed2	rco-miR395b	0.9011	1.2625	-0.486524	0.423218			Seed1-endosperm	rco-miR395a	0.9011	2.3898	-1.40713	0.00515757	**
Seed1-leaf	rco-miR394a	3.3339	0.01	8.38107	5.14813e-14	**		Seed1-root	rco-miR395a	0.9011	4.3551	-2.27295	9.35355e-08	**		Seed1-Seed2	rco-miR395c	0.9011	1.1723	-0.379583	0.539981			Seed1-endosperm	rco-miR395b	0.9011	2.3898	-1.40713	0.00515757	**
Seed1-leaf	rco-miR394b	1.1714	1.6212	-0.468828	0.364903			Seed1-root	rco-miR395b	0.9011	4.3551	-2.27295	9.35355e-08	**		Seed1-Seed2	rco-miR395d	0.9011	1.1723	-0.379583	0.539981			Seed1-endosperm	rco-miR395c	0.9011	2.3898	-1.40713	0.00515757	**
Seed1-leaf	rco-miR395a	0.9011	24.036	-4.73737	5.72257e-71	**		Seed1-root	rco-miR395c	0.9011	4.3551	-2.27295	9.35355e-08	**		Seed1-Seed2	rco-miR395e	0.9011	1.2625	-0.486524	0.423218			Seed1-endosperm	rco-miR395d	0.9011	2.3898	-1.40713	0.00515757	**
Seed1-leaf	rco-miR395b	0.9011	24.036	-4.73737	5.72257e-71	**		Seed1-root	rco-miR395d	0.9011	4.3551	-2.27295	9.35355e-08	**		Seed1-Seed2	rco-miR396	85.6899	8.4765	3.33758	3.48393e-179	**		Seed1-endosperm	rco-miR395e	0.9011	2.3898	-1.40713	0.00515757	**
Seed1-leaf	rco-miR395c	0.9011	23.7541	-4.72035	5.14521e-70	**		Seed1-root	rco-miR395e	0.9011	4.3551	-2.27295	9.35355e-08	**		Seed1-Seed2	rco-miR396b	196.429	104.513	0.910324	9.04085e-71			Seed1-endosperm	rco-miR396a	85.6899	7.6474	3.48608	1.28073e-201	**
Seed1-leaf	rco-miR395d	0.9011	23.6836	-4.71606	8.90769e-70	**		Seed1-root	rco-miR396	85.6899	2.7032	4.98639	6.53305e-270	**		Seed1-Seed2	rco-miR396c	196.429	104.513	0.910324	9.04085e-71			Seed1-endosperm	rco-miR396b	196.429	164.659	0.254529	9.03242e-09
Seed1-leaf	rco-miR395e	0.9011	24.036	-4.73737	5.72257e-71	**		Seed1-root	rco-miR396b	196.429	150.628	0.383023	9.08524e-18			Seed1-Seed2	rco-miR397	45.8635	52.482	-0.194476	0.026242			Seed1-endosperm	rco-miR396c	196.429	164.659	0.254529	9.03242e-09
Seed1-leaf	rco-miR396a	85.6899	12.0533	2.8297	3.90884e-177	**		Seed1-root	rco-miR396c	196.429	150.628	0.383023	9.08524e-18			Seed1-Seed2	rco-miR398b	1.1714	0.0902	3.69896	0.000981569	**		Seed1-endosperm	rco-miR397	45.8635	18.8796	1.28052	8.54224e-32	**
Seed1-leaf	rco-miR396b	196.429	261.718	-0.414004	6.03197e-27			Seed1-root	rco-miR397	45.8635	251.547	-2.45541	0	**		Seed1-Seed2	rco-miR399a	3.0636	6.3123	-1.04294	0.000384865	**		Seed1-endosperm	rco-miR398b	1.1714	0.239	2.29315	0.00610918	**
Seed1-leaf	rco-miR396c	196.429	261.718	-0.414004	6.03197e-27			Seed1-root	rco-miR398b	1.1714	4.5053	-1.94339	8.57447e-07	**		Seed1-Seed2	rco-miR403a	33.1587	206.772	-2.64058	0	**		Seed1-endosperm	rco-miR399a	3.0636	7.5678	-1.30465	1.88578e-06	**
Seed1-leaf	rco-miR397	45.8635	25.9392	0.822212	4.42983e-17			Seed1-root	rco-miR399a	3.0636	1.2014	1.35051	0.00141255	**		Seed1-Seed2	rco-miR403b	33.1587	206.772	-2.64058	0	**		Seed1-endosperm	rco-miR399b	0.1802	1.1949	-2.72922	0.00305031	**
Seed1-leaf	rco-miR398b	1.1714	3.3129	-1.49986	0.000391797	**		Seed1-root	rco-miR399b	0.1802	21.3251	-6.88681	1.61622e-71	**		Seed1-Seed2	rco-miR408	21.8955	8.4765	1.36909	1.76878e-16	**		Seed1-endosperm	rco-miR399c	0.1802	1.1949	-2.72922	0.00305031	**
Seed1-leaf	rco-miR399a	3.0636	12.4762	-2.02588	9.95622e-18	**		Seed1-root	rco-miR399c	0.1802	21.0248	-6.86635	1.77548e-70	**		Seed1-Seed2	rco-miR482	493.866	266.468	0.890157	1.32247e-168			Seed1-endosperm	rco-miR403a	33.1587	84.5201	-1.34991	9.30512e-61	**
Seed1-leaf	rco-miR403a	33.1587	53.6406	-0.693938	9.29435e-15			Seed1-root	rco-miR403a	33.1587	23.2024	0.515113	3.48661e-06			Seed1-Seed2	rco-miR535	5133.29	2497.14	1.03961	0	**		Seed1-endosperm	rco-miR403b	33.1587	84.5201	-1.34991	9.30512e-61	**
Seed1-leaf	rco-miR403b	33.1587	53.6406	-0.693938	9.29435e-15			Seed1-root	rco-miR403b	33.1587	23.2024	0.515113	3.48661e-06			Seed1-Seed2	rco-miR827	7.749	1.3526	2.51827	1.7007e-13	**		Seed1-endosperm	rco-miR408	21.8955	5.4966	1.99402	5.00483e-29	**
Seed1-leaf	rco-miR408	21.8955	5.4275	2.01227	2.29909e-31	**		Seed1-root	rco-miR408	21.8955	18.7721	0.222044	0.0871772			Seed1-Seed2	rco-miR2111	11.8939	9.8291	0.275091	0.140742			Seed1-endosperm	rco-miR482	493.866	2722.72	-2.46286	0	**
Seed1-leaf	rco-miR482	493.866	244.378	1.015	3.19657e-238	**		Seed1-root	rco-miR482	493.866	13402.7	-4.76226	0	**		Seed1-Seed2	rco-miR4414	5.4063	171.784	-4.98981	0	**		Seed1-endosperm	rco-miR535	5133.29	1740.75	1.56018	0	**
Seed1-leaf	rco-miR535	5133.29	3135.05	0.711395	0			Seed1-root	rco-miR535	5133.29	2821.83	0.863253	0											Seed1-endosperm	rco-miR827	7.749	16.0118	-1.04705	5.19495e-09	**
Seed1-leaf	rco-miR827	7.749	164.798	-4.41055	0	**		Seed1-root	rco-miR827	7.749	9.9117	-0.355122	0.0756659											Seed1-endosperm	rco-miR2111	11.8939	12.1881	-0.0352514	0.841103
Seed1-leaf	rco-miR2111	11.8939	12.6877	-0.0932087	0.579359			Seed1-root	rco-miR2111	11.8939	0.01	10.216	5.7442e-46	**										Seed1-endosperm	rco-miR4414	5.4063	4.0627	0.412203	0.132758
Seed1-leaf	rco-miR4414	5.4063	213.787	-5.30539	0	**		Seed1-root	rco-miR4414	5.4063	1653.6	-8.25675	0	**
