# Supplementary material for: Transcriptome-Wide Identification and Characterization of MicroRNAs from Castor Bean (Ricinus communis L.)
Source: PLoS One. 2013 Jul 24;8(7):e69995. doi: 10.1371/journal.pone.0069995 (PMC3722108; doi:10.1371/journal.pone.0069995)
Supplement: Table S3 — Novel rco-miRNAs identified and their expression levels in castor bean. (XLS) [file pone.0069995.s005.xls]

## Sheet: Sheet1
Table S3. Novel rco-miRNAs identified and their expression levels in castor bean
family	mfe	seqences (5'-3')	lenth	miRNA*	Arm	leaf	root	seed1	seed2	endosperm	loci
rcomiR001	-103	TTGGAGGATAGTTTCAGGCCGG	22	no	3'	0	127	0	19	0	52466:243:573:-
rcomiR002	-94.11	GTGGACGTGCCGGAGTGGTTA	21	no	5'	1565	3188	0	1221	1656	30147:1638221:1638551:-; 30027:393318:393556:-
rcomiR003	-84.74	TCTGATAGCAAAAGATAGAAC	21	no	5'	814	0	0	0	0	29904:1112554:1112804:-
rcomiR004	-84.1	CAACGGATAGGTATACAGTTTT	22	no	3'	302	0	412	100	0	29742:38341:38674:-
rcomiR005	-82.02	TCTGAAATTGCAGAGCCTAAA	21	no	3'	225	372	124	205	343	29646:75640:75889:-
rcomiR006	-80.3	TCTTTGTAGTTTTGATCCGGAG	22	no	3'	1312	2054	1735	1394	1314	29409:61962:62273:-
rcomiR007	-75	AGAGAAGGATGGTAGAGATGGTT	23	no	3'	10	0	27	0	276	30088:249491:249826:-; 30181:738050:738390:+
rcomiR008	-74.4	TATCTTTGTAGTTTTGATCCGG	22	no	3'	322	705	547	0	0	28455:184622:184946:+
rcomiR009	-74.39	TGAAGATGAAGAGCTATGTTTGA	23	no	5'	867	14	10	131	0	30147:1922764:1922942:-
rcomiR010	-74.2	TGAGGAAGAGGATGACTTTGGA	22	no	3'	0	110	0	59	22	29674:140755:141005:-
rcomiR011	-71.9	TCTCTAATTCGCTTGGTGCAG	21	yes	5'	193	178	43	71	58	30169:686488:686664:+
rcomiR012	-71.5	CAATTGGATCGTTATTTGCTA	21	no	3'	113	137	87	167	132	30084:16536:16683:+
rcomiR013	-71.3	AGGTGCAGGTGTGAGTGCAGG	21	yes	3'	17	123	96	0	18	29589:108265:108445:-
rcomiR014	-71.02	TAATCTTGCTAACGGACTAAA	21	yes	3'	29	163	0	0	55	30131:2643308:2643524:-
rcomiR015	-67.9	GCCGCTATGGTGAAATCGGT	20	yes	5'	407	0	0	0	0	60625:121663:121835:+
rcomiR016	-67	AAGCCTGCGAGAGAGAGTTGG	21	yes	3'	0	0	0	371	346	29877:5577:5737:+
rcomiR017	-65.9	AGGCCGATGACGATTAGAGGACG	23	yes	3'	0	147	0	0	0	29975:353621:353865:-;30225:1438092:1438458:-
rcomiR018	-63.9	TTCAAAAGGAGAACAAGGATAA	22	no	3'	457	0	0	0	0	30205:349717:349962:+
rcomiR019	-61.1	ACATCCTTGAAGCTAACTCTA	21	yes	5'	45	19	465	386	573	30076:869117:869268:+
rcomiR020	-60.5	AGGCAGTCATCTCTTGGCTAC	21	yes	3'	0	0	0	0	163	29837:130465:130610:-
rcomiR021	-59.9	CGAGTCATCTGACAGAAGTAG	21	yes	3'	0	443	0	0	0	29912:1877347:1877531:+
rcomiR022	-59.7	AGTGGGCGGAAAGGGGGGGTA	21	no	5'	189	0	0	0	0	30155:1039056:1039288:+
rcomiR023	-59.7	TTTTATCACCGTCAGATTCTA	21	no	5'	127	333	77	221	185	29838:359354:359510:+
rcomiR024	-59.1	TTTTGCCTACACCACCCATTCC	22	no	3'	0	637	621	0	0	29660:174260:174419:+; 29950:277267:277417:+; 29813:436514:436629:+; 29927:14840:15026:+
rcomiR025	-57.8	AATAGTGATTGTGATATTGGCC	22	yes	5'	323	0	10	10	0	29784:175533:175700:+
rcomiR026	-56.87	ATTTTAGGAAGGGAATGAACA	21	yes	3'	249	768	368	653	431	30138:1614892:1615021:+
rcomiR027	-26.8	TTATTTTGATTTTGGACGTTTC	22	no	3'	180	0	0	0	0	28174:501:630:+; 29609:36122:36251:-; 30068:888869:888998:-; 30116:128336:128443:+; 30065:287262:287556:+
rcomiR028	-56.4	TCTTATAGCAATCAGGGGACTTG	23	yes	5'	0	16651	0	0	0	29877:66510:66634:+
rcomiR029	-56.1	TATGGGGGGATCGGGCAATAT	21	yes	5'	3079	8498	6191	4222	2431	29660:174506:174620:+
rcomiR030	-55.14	GTCTGGGTGGTGTAGTCGGTT	21	no	3'	3842	3735	5213	5004	5369	30174:1563278:1563546:-
rcomiR031	-55.1	TGTCGCTGGAGAGATGGCGCCA	22	no	5'	132	114	64	0	0	29822:654658:654753:+
rcomiR032	-54.9	GAGGTCCTGTAGGGAGAGTGG	21	yes	3'	14	33	11443	0	29	30190:3541816:3541925:+
rcomiR033	-54	TCCGGAGAGATTTGTGGACGA	21	no	5'	237	0	418	0	285	29955:851162:851314:-
rcomiR034	-53.4	TCAGGTGGAGAATCAAACAGA	21	no	3'	171	0	167	600	419	28713:2843:2984:-
rcomiR035	-53.3	TCCGGAGAGATTTGTGGACGAT	22	no	5'	0	0	418	0	285	30153:232433:232587:+
rcomiR036	-53	CATGGACCAGAAGGCATATAC	21	no	5'	103	82	0	84	66	30170:3120051:3120155:+
rcomiR037	-52.17	CTGAGACTTGAGGGATAGGTGTT	23	no	5'	0	579	111	0	0	30184:997517:997735:+ ;29835:126775:127020:- ; 29461:77300:77571:-; 29866:207870:208135:-;29823:81955:82135:-
rcomiR038	-52.01	TGACGTGGCATGAACTTCGGCA	22	no	5'	923	641	376	1013	1707	30074:662187:662364:-
rcomiR039	-52	TAGAGCCAAGAATGACTTGCCGG	23	yes	5'	0	0	0	204	411	30198:225172:225280:-
rcomiR040	-51.2	ACTCTCTCTGAAGGCTTCAAA	21	no	3'	3199	1179	935	4583	4525	29742:519320:519424:-
rcomiR041	-50	TCCGGAGAGATTTGTGGACGAT	22	yes	5'	418	0	515	0	285	29962:2904:3055:+
rcomiR042	-49.2	TCTGTCGCAGGAAAGATGGTAC	22	yes	5'	0	3225	76	0	863	29822:660472:660563:+
rcomiR043	-48.5	TTTGCATGACCTGGGAGACGT	21	no	3'	81	9617	243	28454	25073	30174:2224985:2225096:+
rcomiR044	-47.47	TGGAAATTTCTGGGTTGGAGG	21	no	5'	0	2789	2941	896	314	29660:168609:168720:+
rcomiR045	-47.45	ATCAAATAAGGAAGAATCGAG	21	no	5'	0	0	0	121	0	30110:707136:707349:+
rcomiR046	-46.42	TCGAAAGAGATATCAAGGACTG	22	no	5'	0	0	0	1789	0	30078:837243:837432:-
rcomiR047	-46.2	GGAGGCCTTTGAGCAGAGTGGA	22	yes	3'	0	0	118	40	0	30190:3541674:3541779:+
rcomiR048	-45.4	TTGGCATCAGAGGAGTCAAGC	21	no	3'	105	0	0	0	0	30005:246346:246444:+
rcomiR049	-44	TAGGCAAAGCATCAGGATTCAT	22	no	5'	2121	434	0	0	0	30165:197479:197645:+; 30165:238168:238334:-
rcomiR050	-43.06	TGTTTTTTGATCAGGACCATAA	22	no	5'	174	167	201	68	139	28166:79809:80028:+
rcomiR051	-43	CTGTCGCAGGAGCGGTGGCACC	22	yes	5'	687	523	23	0	0	29822:664930:665033:+
rcomiR052	-42.4	GGTATTGGACGGGTTGGCAAGA	22	yes	5'	9127	19777	4389	8140	1429	29660:168433:168555:+
rcomiR053	-42.3	TCGAACCCAACTAGAAGATCTC	22	no	3'	0	0	1225	2281	1379	48965:428:576:-; 53975:1946:2094:-; 30165:197201:197348:+; 45586:1536:1684:+;
rcomiR054	-38.36	TATGGGAGGCATGGTCAGAAA	21	no	5'	290	5820	886	867	417	29660:166957:167064:+
rcomiR055	-35.2	TGGACAAGTAGAGGTTACTAAT	22	no	5'	0	214	244	422	472	29958:1037548:1037699:-
rcomiR056	-34	TCTGGATGAAGGCTGGAGTGAT	22	no	5'	0	0	549	0	0	29801:575324:575424:-
rcomiR057	-33.2	GCCGCTATGGTGAAATCGGT	20	no	3'	407	17	0	15	0	30162:60611:60754:+
rcomiR058	-32.42	TGAGGTTGGGTTGGACGACATA	22	no	3'	0	1470	0	0	0	41678:2946:3065:-
rcomiR059	-32.1	CAGCAAGGATTAAGGGACATTT	22	no	5'	296	0	556	0	0	29846:12999:13108:+
rcomiR060	-31.36	TCTGAAGCTGTGAATGGGAAT	21	no	3'	0	0	0	277	0	46225:499:699:-; 29547:13744:13917:+
rcomiR061	-31.3	GAACGGCATTTGTAGCCCAGGAG	23	yes	3'	99	35	17	11	0	53312:154:363:-
rcomiR062	-30.89	TCTGAATCAGGCTCTATATTAG	22	yes	3'	0	53	0	159	0	30098:1303910:1304049:-
rcomiR063	-30	TTGAACAGTAGGAAGAGGGTTT	22	no	3'	0	0	0	328	0	29635:41625:41739:-
rcomiR064	-28.3	TCTTTATATAGAGGTCTCGGAG	22	no	3'	2595	1375	1103	1600	1864	27471:57725:57796:+
rcomiR065	-27.3	TTTTGTGCCAAGAACGTTGTTT	22	no	5'	237	121	48	0	198	27810:51844:51952:-; 29021:55435:55543:+; 29836:136249:136357:-;30195:35042:35150:-; 51756:418:526:-;
rcomiR066	-26.7	TGGATAAGTTTCAGGAGATCTC	22	yes	5'	667	833	795	822	0	30073:793036:793132:-
rcomiR067	-26.4	TGGGCTTTGAAGAAGAAGGTA	21	no	3'	0	0	110	0	0	30200:315731:315822:-
rcomiR068	-26.1	TCATCAGATGAAGAGCATGACC	22	no	5'	1064	0	933	0	0	30189:217108:217286:+
rcomiR069	-25.9	TGGGCTAGAGCATTAGAAGTTT	22	no	3'	0	0	129	0	0	29675:17266:17363:-
rcomiR070	-25.7	TCTGGGAGTAGATTGAAGTGAA	22	no	3'	1182	0	0	1475	0	30180:974586:974677:+
rcomiR071	-25.4	ATTGAGTTGGTAGAAGGTGCAA	22	no	5'	0	0	140	0	0	30131:416996:417086:+
rcomiR072	-25.4	TTAGGAAAGCAGCTTGACACGTG	23	yes	5'	0	0	36	189	0	29600:60312:60404:+
