# Supplementary material for: Transcriptome-Wide Identification and Characterization of MicroRNAs from Castor Bean (Ricinus communis L.)
Source: PLoS One. 2013 Jul 24;8(7):e69995. doi: 10.1371/journal.pone.0069995 (PMC3722108; doi:10.1371/journal.pone.0069995)
Supplement: Table S4 — Putative targets for the conserved 23 miRNAs newly identified (*) and 72 novel miRNAs in castor bean. (XLS) [file pone.0069995.s006.xls]

## Sheet: Sheet1
Table S4 . Putative targets for the conserved 23 miRNAs newly identified (*) and 72 novel miRNAs in Castor bean.
novel miRNA	gene model	location	annotation	MFE (kcal/mol)	miRNA:targetpairing (miRNA3´-5´)
rco-miR167d*	28796.m000045	[116,136]	conserved hypothetical protein	-23.1	|||||||xx|||||||x||||
	30138.m003830	[2210,2230]	xenotropic and polytropic murine leukemia virus receptor pho1, putative	-18	||||xx|||||||||x||x||
	29883.m002012	[1169,1189]	pentatricopeptide repeat-containing protein, putative	-25	||x||||||||||||x||x|x
	29769.m000463	[2307,2327]	Auxin response factor, putative	-31.4	xx|||||||||||x|||||||
	29904.m002970	[1427,1447]	Cellulose synthase A catalytic subunit 1 [UDP-forming], putative	-28.6	xx|||x||||||||||||||x
	29647.m002085	[280,300]	leucine rich repeat-containingprotein, putative	-23.5	||||o||x|||||||||x||x
	29830.m001396	[124,144]	conserved hypothetical protein	-21	||x|||||x||||||x|||x|
	30063.m001415	[2833,2853]	leucine-rich repeat containing protein, putative	-24.7	|||||||||||x|||x|||xx
	29648.m001996	[1448,1468]	conserved hypothetical protein	-25.2	||||||||||xo|x|||||x|
rco-miR169d*	54260.m000026	[224,244]	conserved hypothetical protein	-27.5	||||x|||o|||x|||||||x
	29726.m003894	[428,448]	spermine synthase, putative	-22.4	||||||||x|x|x|||||x||
	29986.m001625	[1156,1176]	gamma-tubulin complex component, putative	-31.8	|x|||||o|||||||x||||x
	29709.m001212	[776,796]	nucleolar GTP-binding protein, putative	-27.7	x|o|||||||||||||x||x|
	30178.m000840	[659,679]	conserved hypothetical protein	-24.4	||x|x||o|||||||||||x|
	29983.m003258	[265,285]	formiminotransferase-cyclodeaminase, putative	-25.8	x||||x||||||||||x|x||
	29008.m000037	[261,281]	carbohydrate binding protein, putative	-24.4	||xx|||||||||||||x|o|
	33312.m000029	[348,368]	conserved hypothetical protein	-23.9	||x|x|||||||x|||x||||
rco-miR169e*	29839.m000443	[520,539]	amino acid binding protein, putative	-27.8	x|x|ox||||||||||||||
	35062.m000018	[550,569]	conserved hypothetical protein	-24	x|||||||||x|x||||x||
	46351.m000019	[376,395]	conserved hypothetical protein	-30.4	||||||||||||x||x|xx|
	27473.m000042	[952,971]	Enoyl-CoA hydratase, mitochondrial precursor, putative	-26	|||x|||||||||||x|x|x
	30170.m014115	[277,296]	Dehydration-responsive element-binding protein 2G, putative	-29.5	||||||||oxx|||||||x|
	56612.m000022	[15,34]	conserved hypothetical protein	-29.1	|||x||||||||o|x|||x|
	27504.m000625	[256,275]	Disease resistance protein RPM1, putative	-17.6	||x||x||x||||||x||||
	29872.m000537	[262,281]	DELLA protein RGA, putative	-28	xxx|||||||||x|||||||
	29889.m003240	[220,239]	Major allergen Pru ar, putative	-23.1	|xx|o||||||||||x||||
	29950.m001160	[391,410]	glucosidase II beta subunit, putative	-30.2	x|||ox||||||o|||||||
	28000.m000055	[526,545]	UDP-n-acetylmuramoylalanyl-d-glutamate--2,6-diaminopimelate ligase, putative	-32.4	||||||||o|||o||x|o||
	29841.m002738	[585,604]	hypothetical protein	-26.2	|||||||oo|x|||||x|||
rco-miR169f*	33330.m000021	[73,93]	conserved hypothetical protein	-34.7	x||||||o||||||||||xx|
	29930.m000611	[1059,1079]	RNA binding protein, putative	-24.3	||x|x||||x|||||||x|||
	50619.m000014	[57,77]	Transcriptional regulatory protein ros, putative	-32.3	||||x||||||x|||||o||x
rco-miR169g*	29666.m001480	[489,509]	conserved hypothetical protein	-24.3	x||||||x|||||x||x||||
	30138.m003969	[1361,1381]	replication factor A 1, rfa1, putative	-22.2	||x|||||||||xx||||x||
	29930.m000610	[533,553]	Vacuolar sorting protein 4b, putative	-22.6	|x||x|||x|||||||x||||
	30170.m014093	[551,571]	26S protease regulatory subunit S10b, putative	-23.3	|||||||xo|||x|||x||||
	29948.m000708	[339,359]	purine permease, putative	-21.46	|||||x|||||||x|||xx||
	29841.m002754	[1279,1299]	cyclin A, putative	-28.1	xxx||||||||||||||x|||
rco-miR169h*	29666.m001480	[489,509]	conserved hypothetical protein	-24.3	x||||||x|||||x||x||||
	30138.m003969	[1361,1381]	replication factor A 1, rfa1, putative	-22.2	||x|||||||||xx||||x||
	29930.m000610	[533,553]	Vacuolar sorting protein 4b, putative	-22.6	|x||x|||x|||||||x||||
	30170.m014093	[551,571]	26S protease regulatory subunit S10b, putative	-23.3	|||||||xo|||x|||x||||
	29948.m000708	[339,359]	purine permease, putative	-21.46	|||||x|||||||x|||xx||
	29841.m002754	[1279,1299]	cyclin A, putative	-28.1	xxx||||||||||||||x|||
rco-miR169i*	28580.m000048	[200,220]	conserved hypothetical protein	-22.8	||xx||x||||||||||x|||
	29709.m001212	[776,796]	nucleolar GTP-binding protein, putative	-31	x|o|||||||||||||x||||
	29648.m002013	[6128,6148]	ubiquitin-protein ligase, putative	-25.7	||x||||o|x|||||||||x|
	30178.m000840	[659,679]	conserved hypothetical protein	-27.9	o|x|x||o|||||||||||||
rco-miR169j,k*	29709.m001212	[776,796]	nucleolar GTP-binding protein, putative	-30.9	x|o|||||||||||||x|||o
	27835.m000035	[110,130]	metal abc transporter, putative	-28.4	||ox|||||xo||||||||||
rco-miR169l*	28580.m000048	[200,220]	conserved hypothetical protein	-22.8	||xx||x||||||||||x|||
	29709.m001212	[776,796]	nucleolar GTP-binding protein, putative	-31	x|o|||||||||||||x||||
	29648.m002013	[6128,6148]	ubiquitin-protein ligase, putative	-25.7	||x||||o|x|||||||||x|
	30178.m000840	[659,679]	conserved hypothetical protein	-27.9	o|x|x||o|||||||||||||
rco-miR171h*	30024.m001738	[292,312]	pentatricopeptide repeat-containing protein, putative	-19.9	||||||x|xx||x||||||||
	30174.m008766	[595,615]	pentatricopeptide repeat-containing protein, putative	-20.1	||||||x|xx||x||||||||
	30174.m008828	[1182,1202]	hypothetical protein	-35.9	||||||||||o|||||||o|x
	29929.m004504	[1969,1989]	type II inositol 5-phosphatase, putative	-27.9	|xx|||x||o|||||||||||
	29908.m006159	[372,392]	Nodulation signaling pathway 2 protein, putative	-26.3	||||||||xoo|||||||x||
	27401.m000283	[529,549]	pentatricopeptide repeat-containing protein, putative	-23.9	|||||||ox|||x|||||x||
	29589.m001286	[2179,2199]	vacuolar protein sorting vps41, putative	-24.1	|xx||||x|x|||||||||||
	28833.m000155	[603,623]	Isoamyl acetate-hydrolyzing esterase, putative	-22.55	||x|||xx|x|||||||||||
	29916.m000544	[1335,1355]	conserved hypothetical protein	-35.9	||||||||||o|||||||o|x
	29983.m003250	[2737,2757]	pentatricopeptide repeat-containing protein, putative	-25.1	|x|||||xx||||||x|||||
	30190.m011195	[649,669]	Serine racemase, putative	-23.5	||||||x||o|||x||x||||
rco-miR171i*	29908.m006159	[371,391]	Nodulation signaling pathway 2 protein, putative	-34.8	x||||||||o|||||||||o|
rco-miR172b,c,d*	30128.m008556	[608,628]	AP2 domain transcription factor RAP2.3, putative	-14.2	|o|||x|||||||||x|x|||
	29923.m000827	[1346,1366]	DNA binding protein, putative	-33.6	x|||||o||||||||||||xx
	28752.m000339	[1337,1357]	Protein AINTEGUMENTA, putative	-33.7	||||||o|||||||||||||x
	29822.m003509	[154,174]	casein kinase II beta chain, putative	-19.1	|||x|x|||x|||||||||x|
	30174.m008701	[631,651]	serine/threonine protein phosphatase 2a regulatory subunit A, putative	-20.6	|||||||||||x||xx|||x|
	32299.m000023	[3,23]	conserved hypothetical protein	-22.8	|||||||||||||||x|xx|o
	29805.m001494	[1250,1270]	Floral homeotic protein APETALA2, putative	-33.9	x|||||o|||||||||||||x
	29794.m003484	[1693,1713]	conserved hypothetical protein	-23.8	x||||xo|||||x||||||||
	30054.m000807	[75,95]	RNA binding protein, putative	-15	|||x||||||x||||x||x||
	29907.m000646	[1,21]	conserved hypothetical protein	-18.2	|x||||||x||||||x|o|||
	28293.m000037	[4514,4534]	microtubule associated protein xmap215, putative	-21.4	||x||||||||||x|||x||x
	30115.m001245	[630,650]	enhancer of zeste, ezh, putative	-16.9	||||x|||x|||x|x||||||
	30142.m000630	[608,628]	smg-7, putative	-18.8	||x|x|||||x|x||||||||
	29762.m000486	[1965,1985]	1,4-alpha-glucan branching enzyme, putative	-18	|x|||||||x|x|||||x|||
	55395.m000014	[226,246]	conserved hypothetical protein	-23.6	||||||||||ox|||x||||x
	29169.m000017	[1016,1036]	Floral homeotic protein APETALA2, putative	-33	x|||||o|||||||||||||x
rco-miR393b*	30138.m003886	[2260,2280]	DNA-directed RNA polymerase 2, chloroplast/mitochondrial precursor, putative	-14.2	|x|||||x||x|x||||||||
	30131.m007118	[1028,1048]	clathrin binding protein, putative	-20.5	|x|x||||x||||||||x|||
	30131.m007075	[454,474]	Sec14 cytosolic factor, putative	-23.7	|o||||x|||||||x|||||x
	29844.m003353	[291,311]	kinase associated protein phosphatase, putative	-27.5	||||x||||||||o||||x|o
	30200.m000351	[408,428]	hypothetical protein	-25.6	|xx||||||||||||||o||x
	28613.m000141	[1975,1995]	GTP-binding protein alpha subunit, gna, putative	-22.2	|||||||x||||x||x|o|||
	29924.m000095	[1303,1323]	beta-glucosidase, putative	-29.3	|||||||x|||||||||||xx
rco-miR394a,b*	29842.m003705	[358,377]	Flavoprotein wrbA, putative	-31.2	x|||xx|o||||||||||||
	28448.m000358	[1447,1466]	condensin, putative	-22.7	o|||||||||||x|||x|x|
	30156.m001758	[3002,3021]	DNA polymerase delta catalytic subunit, putative	-27.8	||||||||x|||||||xx||
	30068.m002566	[580,599]	serine/threonine protein kinase, putative	-18.7	||||x|||x|o|||||x|||
	29637.m000744	[244,263]	DUF26 domain-containing protein 2 precursor, putative	-21.2	x|||||||x||x|||x||||
	29666.m001454	[550,569]	conserved hypothetical protein	-20.5	||||x|||||x|||x|x|||
	29905.m000430	[214,233]	hypothetical protein	-20.2	||xx|||||x|||||x||||
	28297.m000111	[834,853]	conserved hypothetical protein	-20.2	||x||x||||x|||x|||||
	30174.m009084	[2868,2887]	conserved hypothetical protein	-16	||||x|||||x|x||x||||
	29929.m004774	[1312,1331]	chaperonin containing t-complex protein 1, epsilon subunit, tcpe, putative	-21.2	x||||||x||||x||x||||
	29929.m004639	[1164,1183]	conserved hypothetical protein	-33.6	|||||||||||||x||||||
	29904.m002972	[327,346]	chromosome transmission fidelity factor, putative	-27.7	o|xx||||||x|||||||||
	29686.m000856	[2701,2720]	conserved hypothetical protein	-27	|||ox|xo||||||||||||
	29629.m001400	[190,209]	conserved hypothetical protein	-25.49	|||o|||x|xx|||||||||
	29709.m001173	[1227,1246]	pentatricopeptide repeat-containing protein, putative	-28.8	|||||x|||oxo||||||||
	30170.m014074	[1384,1403]	glucose-1-phosphate adenylyltransferase, putative	-21.9	||||x||||||o|||x|x||
	27945.m000034	[270,289]	conserved hypothetical protein	-23.2	|||x||||||x||||xx|||
	29647.m002012	[123,142]	glutaredoxin, grx, putative	-17.9	||||ox||o|||x|||||||||
	30027.m000814	[3098,3117]	myosin vIII, putative	-25.8	o|x|x||||||x||||||||
	30147.m014295	[1731,1750]	ATP binding protein, putative	-23.9	|oo|x||||||||||x||||
	28152.m000888	[279,298]	conserved hypothetical protein	-17.7	|||x||||||||x|x|x|||
	27451.m000249	[694,713]	transferase, transferring glycosyl groups, putative	-21.3	||ox||||||||xx||||||
	30190.m011213	[249,268]	2-deoxyglucose-6-phosphate phosphatase, putative	-21.8	x|||x|||||x|||x|||||
	29482.m000171	[1798,1817]	Cellulose synthase A catalytic subunit 3 [UDP-forming], putative	-22.6	|||x|||o||x|||||||x|
	30076.m004631	[991,1010]	pectinesterase, putative	-31.5	||||||xx|oo|||||||||
	30076.m004515	[544,563]	Alpha-expansin 8 precursor, putative	-20.8	||||x|x|||x||||x||||
	29736.m002066	[1356,1375]	pentatricopeptide repeat-containing protein, putative	-24.4	||||||||x||o||xx||||
	29633.m000913	[894,913]	Pectate lyase precursor, putative	-23.3	||||||||||x|x||||xx|
	30059.m000470	[174,193]	metal ion binding protein, putative	-20.9	||x||x||||||xx||||||
	28842.m000951	[350,369]	calpain, putative	-20.2	|||x||||x|||||x||x||
	28842.m000921	[4591,4610]	nuclear pore complex protein nup153, putative	-18.9	||x|||||||x|||||x|x|
	29848.m004446	[360,379]	conserved hypothetical protein	-24.2	|||x|x|||||||xx|||||
	28644.m000904	[112,131]	polyadenylate-binding protein, putative	-29.5	||||||xx|||||||||ox|
rco-miR396b,c*	29676.m001703	[252,272]	hypothetical protein	-24	||||xxxx|||||||||||||
	30024.m001696	[103,123]	conserved hypothetical protein	-18.10	|||x|||||||||x|x|x|||
	29003.m000062	[156,176]	hypothetical protein	-23.80	|||xx||o||||||||||||x
	30316.m000024	[256,276]	Bkd operon transcriptional regulator, putative	-21.30	||||||x|x|||||o||||x|
	29070.m000131	[559,579]	heat shock protein 70 (HSP70)-interacting protein, putative	-24.20	|||xx||||||||||||||xx
	29851.m002477	[2159,2179]	GTP-binding protein alpha subunit, gna, putative	-22.90	x|x|||||||x||||||x|||
	30206.m000758	[596,616]	RING-H2 finger protein ATL1L, putative	-18.20	||x||xx|||||||||x||||
	29693.m002039	[397,417]	mads box protein, putative	-23.20	o||||x||||||||||||x|x
	29726.m003933	[700,720]	synapse-associated protein, putative	-18.00	||||x|x||||||||x||||x
	29613.m000369	[862,882]	cation efflux protein/ zinc transporter, putative	-23.20	x|||||xx|||||||x|||||
	29930.m000630	[3695,3715]	conserved hypothetical protein	-14.80	||||x|x||||||||x||x||
	28226.m000851	[142,162]	transcription factor, putative	-19.80	|||||x|||||||||xxx|||
	47721.m000013	[1066,1086]	hypothetical protein	-27.70	o||||||x||||||o||||x|
	29904.m002989	[769,789]	conserved hypothetical protein	-26.50	o|||x||o||||||||||||x
	29992.m001412	[913,933]	ATP-binding cassette transporter, putative	-21.8	o|||x|x||||||||||x|||
	30170.m013831	[470,490]	cysteine protease, putative	-29.00	|o|||||||||o|||||x||x
	29678.m000507	[681,701]	leucine zipper-ef-hand containing transmembrane protein, putative	-23.23	||xx|||||xx||||||||||
	30073.m002296	[306,326]	vacuolar ATP synthase subunit h, putative	-22.00	|||||||||xx|||x|||x||
	29908.m006013	[1609,1629]	heat shock protein binding protein, putative	-23.30	|||||||||o||x|o|||x||
	30113.m001434	[79,99]	TPR repeat-containing protein R13F6.10, putative	-18.60	||xx|x|||x|||||||||||
	29889.m003311	[739,759]	ubiquitin conjugating enzyme, putative	-16.60	|||||x|x||||x|||||||x
	29983.m003279	[511,531]	diacylglycerol kinase, alpha, putative	-21.10	||||xx|||||||||||xx||
	29751.m001808	[1186,1206]	ceramidase, putative	-21.20	||||||||||||xo|o||x||
	30226.m002037	[58,78]	calcium ion binding protein, putative	-25.30	x||||||xxo|||||||||||
rco-miR482*	29629.m001379	[441,461]	lipid binding protein, putative	-32.2	|||||||||||xo|||o||x|
	29646.m001088	[23,43]	conserved hypothetical protein	-31.2	|xx|xx|||||||||||||||
	45011.m000028	[300,320]	cytochrome B, putative	-29.3	||||||||||x|x|||x||||
	30190.m010788	[18,38]	conserved hypothetical protein	-26	|||||||xx|||||||xx|||
	44144.m000044	[300,320]	cytochrome B, putative	-29.3	||||||||||x|x|||x||||
rco-miR827*	30138.m003894	[2132,2152]	pentatricopeptide repeat-containing protein, putative	-17.1	||||||x|||||x||||x|x|
	28193.m000305	[305,325]	Glycerol-3-phosphate transporter, putative	-21.8	o||o|||||||x|||||x|||
	30174.m009117	[1607,1627]	pentatricopeptide repeat-containing protein, putative	-19.2	|x||||||x|||||||||x||
	28885.m000107	[404,424]	carboxylic ester hydrolase, putative	-20.4	||x||||||||o||x||||x|
	30147.m014373	[2264,2284]	ERD1 protein, chloroplast precursor, putative	-19.7	|x||x||||||||xx||||||
	30221.m002222	[1986,2006]	Beta-glucosidase, putative	-15.9	||x|||||xx|||x|||||||
	29889.m003245	[107,127]	sensor histidine kinase, putative	-14.2	||x|||x|x|||||||||x||
	27585.m000152	[983,1003]	zinc finger protein, putative	-21.3	|x|||||||||o||x||||x|
	29751.m001792	[263,283]	acyl-CoA thioesterase, putative	-20.5	|xx||x||||x||||||||||
	29736.m002050	[686,706]	t7n9.12, putative	-24.6	xx|||||||||||||||x|x|
	29915.m000484	[845,865]	ribosomal protein S6 kinase, putative	-20	|||x||||||||||x||xx||
rco-miR2111*	28462.m000128	[1925,1945]	ATP binding protein, putative	-24.2	x||||||||x||||x||o|||
	27751.m000175	[3812,3832]	Kinesin heavy chain, putative	-21.9	o|||||||x||x|||||||x|
	30143.m001175	[1070,1090]	transferase, transferring glycosyl groups, putative	-19.8	||||||||||x||||xx|||x
	29794.m003388	[429,449]	peptidyl-tRNA hydrolase, putative	-23	|x|x||||x||||||o|||||
	29737.m001260	[471,491]	Endosomal P24A protein precursor, putative	-22.1	||||x||||||||||oxo|||
	29656.m000496	[3720,3740]	Structural maintenance of chromosome, putative	-21	||||||||||xx||||o||x|
	30190.m010940	[375,395]	ubiquitin-protein ligase, putative	-33.1	|||||||||||||||||||xx
	30146.m003591	[825,845]	serine-threonine protein kinase, plant-type, putative	-21.5	x||||||||x|||xx||||||
	29841.m002876	[1080,1100]	Pre-mRNA-processing-splicing factor, putative	-18.4	x||||||x|||||x||x||||
rco-miR4414*	28533.m000041	[488,508]	serine-threonine protein kinase, plant-type, putative	-21.2	|||||||||||x|||xxx|||
	29929.m004588	[399,419]	hypothetical protein	-30.9	|xx|||||||||||||||||x
rcomiR001
rcomiR002	30068.m002651	[129,149]	conserved hypothetical protein	-27.2	||||||||||x|x|||x||||
rcomiR003	29726.m004062	[115,135]	acyltransferase, putative	-17.4	|||||xx||||x|x|||||||
	29904.m003058	[1004,1024]	transporter, putative	-28	|x|||||||||||||||||||
	30076.m004677	[1271,1291]	DNA replication regulator dpb11, putative	-14.6	|||||||x|x||x|x||||||
	29584.m000240	[403,423]	kinesin light chain, putative	-20.8	|||ox||||||||||||o|x|
	27810.m000666	[2521,2541]	Receptor protein kinase CLAVATA1 precursor, putative	-20.1	|||||||||||x|xx||||x|
rcomiR004
rcomiR005	27777.m000279	[1857,1877]	aconitase, putative	-23.4	||||||||||||||ox|x|x|
	30024.m001711	[339,359]	hypothetical protein	-20.1	||||||x||||||xox|||||
	29813.m001501	[612,632]	transcription factor, putative	-21	||||||||||x|||||x|x||
	30174.m009067	[1275,1295]	cytochrome P450, putative	-20.6	||||x|||||||o|||x|x||
	29686.m000886	[147,167]	conserved hypothetical protein	-23.9	x|||||||||||||xx|||||
	30170.m013699	[1458,1478]	d-3-phosphoglycerate dehydrogenase, putative	-21.6	||x||||||||||x|||x||x
	29648.m002013	[4341,4361]	ubiquitin-protein ligase, putative	-23.9	||||x|||||||||||x|||x
	29912.m005536	[1449,1469]	conserved hypothetical protein	-20.6	o||||||o||x|||x||||||
	29603.m000541	[1524,1544]	transferase, putative	-22.6	|x||x|x||||||||||o|||
	30957.m000024	[579,599]	Nickel-cobalt-cadmium resistance protein nccC precursor, putative	-24.7	x|||x||||||||||||x||x
rcomiR006
rcomiR007	30170.m013736	[1266,1288]	oligopeptide transporter, putative	-30	x|||||x|||x||||||||||o|
rcomiR008	30128.m008922	[1216,1237]	2-deoxyglucose-6-phosphate phosphatase, putative	-20.1	||||||||||x||||xx|||o|
	29970.m001013	[1009,1030]	Aspartic proteinase nepenthesin-1 precursor, putative	-17.8	||||x|||||o|||x||||x||
rcomiR009	30147.m014176	[1748,1770]	conserved hypothetical protein	-24.5	|x|||||||||||||x|x||||x
	29279.m000133	[26,48]	ATP binding protein, putative	-30	|||||||||x||||||o||||ox
rcomiR010	29933.m001387	[3040,3061]	Phospholipid-transporting ATPase, putative	-29.7	|||o|||||o|||o|||x||||
	29878.m000226	[115,136]	mitosis protein dim1, putative	-28	|||o|||||ox||||||x||||
	29595.m000282	[186,207]	Protein kinase APK1A, chloroplast precursor, putative	-26.9	x|||o||||x||||||||||o|
	56354.m000013	[13,34]	NAD dependent epimerase/dehydratase, putative	-26.7	|x|||||||||x||x|||o|||
	30190.m011266	[535,556]	heat shock protein, putative	-27.3	|x|||x|||||x|||||||||x
	29950.m001173	[669,690]	transcription factor, putative	-30.8	||||o||||o|||||||||x|x
	30169.m006307	[1826,1847]	serine/threonine protein kinase, putative	-23.2	||x|||||xo|||x||||||||
rcomiR011	29790.m000809	[921,943]	DELLA protein SLR1, putative	-28.7	|||||||||x|||||||||o||x
rcomiR012	29729.m002285	[740,760]	leucine-rich repeat-containing protein 2, lrrc2, putative	-12.3	x|||||x|||x|||||||x||
	29168.m000367	[692,712]	Auxin-induced protein 5NG4, putative	-17.5	||x|||||||x||x|o|||||
	29851.m002393	[1799,1819]	conserved hypothetical protein	-11.3	|||||xx|||x|||||||x||
	29693.m002054	[50,70]	conserved hypothetical protein	-16.4	|||||x||||||||x||x||x
	30174.m009164	[248,268]	initiation factor 5a, putative	-18.7	||||||x|||o|||o||x|||
	29929.m004592	[374,394]	conserved hypothetical protein	-17.7	x||||||||x|x||||||||x
	28355.m000100	[1781,1801]	hypothetical protein	-21.9	||||||||||xx|||o|o|||
	30170.m014025	[557,577]	glucose-6-phosphate isomerase, putative	-23.6	||||||||||oxo||||||x|
	28670.m000106	[525,545]	basic helix-loop-helix-containingprotein, putative	-14.7	||||||o|||xx||||||x||
	30113.m001434	[854,874]	TPR repeat-containing protein R13F6.10, putative	-23.8	x||||||||||o|x||||||x
	30147.m014032	[1388,1408]	transportin, putative	-13.5	||||||o|x|||x|||||x||
	29680.m001748	[1250,1270]	Leucine-rich repeat receptor protein kinase EXS precursor, putative	-13.9	||x||o|||x||||||||x||
	29957.m001435	[293,313]	small nuclear ribonucleoprotein U)1a,U)2b, putative	-18.2	||x|||||||||x||||x||x
rcomiR013	29842.m003649	[4,24]	tyrosyl-DNA phosphodiesterase, putative	-24.1	|x||x||||||x||||||||x
	27538.m000332	[886,906]	DNA binding protein, putative	-25	||||||||x|||x|||||xx|
	54188.m000020	[210,230]	conserved hypothetical protein	-30.5	|||||o|||||||||xx|||x
	29851.m002393	[2139,2159]	conserved hypothetical protein	-21.3	||||||x|||x||x||||||x
	30138.m003949	[1071,1091]	pentatricopeptide repeat-containing protein, putative	-25.2	|x|||||x||||x|||||||x
	29854.m001095	[3018,3038]	aldehyde oxidase, putative	-30.4	|x||||||||||||||x|o|x
	30114.m000520	[157,177]	conserved hypothetical protein	-33.3	||||||x|||||o|||||oo|
	29822.m003365	[1236,1256]	conserved hypothetical protein	-23.9	|||||||||||x||||x||xx
	29706.m001323	[456,476]	protein phosphatase 2c, putative	-30.8	xx||||x||||||||||||o|
	29904.m003044	[552,572]	triacylglycerol lipase, putative	-27.1	|x||x|||||||x||||||o|
	29631.m001036	[1057,1077]	Polygalacturonase-1 non-catalytic subunit beta precursor, putative	-20.9	|||||||||x|||xx|||x||
	29742.m001404	[1152,1172]	DNA binding protein, putative	-29.3	|||||||||||||||xx||xx
	29805.m001544	[423,443]	transcription factor, putative	-21.3	||||o||x||x|||||x||||
	30143.m001167	[478,498]	DNA binding protein, putative	-27.3	||||||||||||x|x|||||x
	29844.m003163	[97,117]	hypothetical protein	-37	|||||||||||||||||||xx
	30147.m013774	[768,788]	conserved hypothetical protein	-24	||xx||||||||ox|||||||
	28152.m000886	[68,88]	conserved hypothetical protein	-29.1	|||||x||||||||||x||o|
	29889.m003291	[472,492]	conserved hypothetical protein	-32	|||xoo|||||||||||||x|
	32002.m000022	[51,71]	conserved hypothetical protein	-33.1	|||||||||||||||x|||xx
	29751.m001812	[807,827]	hypothetical protein	-22.2	|||x||||||x||||x|||x|
	29751.m001792	[211,231]	acyl-CoA thioesterase, putative	-21.7	||||x|||||||||x|x||x|
	30190.m011163	[292,312]	Osmotin precursor, putative	-16.4	||x|||||x|x|||||||x||
	30146.m003482	[855,875]	conserved hypothetical protein	-20.3	x||x||||||x||x|||||||
	59574.m000015	[126,146]	Cell division topological specificity factor, putative	-27.6	|x|||||x||||||||||||x
	28644.m000943	[100,120]	ATP-dependent RNA helicase, putative	-20.5	||||||||||xx||||x||x|
rcomiR014	28694.m000682	[1514,1534]	phospholipase d, putative	-19.7	|x||||||||||||ox||x||
	30170.m014269	[882,902]	lupus la ribonucleoprotein, putative	-17.1	||x|||xx||x||||||||||
	30170.m014080	[511,531]	Inositol-pentakisphosphate 2-kinase, putative	-13.6	o|||||||x|||x|||x||||
	30147.m014281	[517,537]	conserved hypothetical protein	-21.2	||||||||||||||oxx||||
	30190.m011097	[115,135]	conserved hypothetical protein	-24.3	|||||||||o|xx||||||||
rcomiR015	27930.m000071	[1657,1676]	chemotaxis sensor histidine kinase/che A, putative	-29.9	||||||x||||o|x||||||
	29126.m000045	[415,434]	conserved hypothetical protein	-25.4	|||||o||x|||x||||x||
rcomiR016	29969.m000270	[429,449]	ribosomal RNA methyltransferase, putative	-25.7	||||||||x||xox|||||||
	29801.m003236	[105,125]	gibberellin 20-oxidase, putative	-27.2	|x|x||o||||||x|||||||
	30225.m001677	[1267,1287]	s-receptor kinase, putative	-25.4	|||||||x||x||||||||xx
	27916.m000158	[22,42]	Phytol kinase 1, chloroplast precursor, putative	-24	|||xxx|x|||||||||||||
rcomiR017
rcomiR018	30068.m002661	[300,321]	DNA-binding protein EMBP-1, putative	-16.9	|x||||||||xx|x||||||||
	29767.m000203	[1542,1563]	pentatricopeptide repeat-containing protein, putative	-18.3	||||||x|x||||xx|||||||
	29851.m002431	[300,321]	conserved hypothetical protein	-22	x||||||||||x|x||||||x|
	28657.m000401	[1155,1176]	transporter, putative	-21	|||||xx||||||x||||||x|
	30174.m009008	[38,59]	Kiwellin, putative	-27.7	|||||||||||||||||o|xxx
	30170.m013623	[578,599]	multidrug resistance pump, putative	-18	||x|||x|||x||||||||x||
	30147.m014285	[405,426]	ank repeat-containingprotein, putative	-22.5	||||||||||||x|x||||xx|
	30225.m001677	[1373,1394]	s-receptor kinase, putative	-29	x|||x||||||||||||||o||
	29738.m001010	[132,153]	ATP-dependent RNA and DNA helicase, putative	-20.1	x||||||||||||xx|x|||||
rcomiR019	30068.m002533	[682,702]	glutamine-dependent NAD(+) synthetase, putative	-18.3	||||||||||x|x|x|||x||
	27860.m000041	[714,734]	Structural maintenance of chromosome, putative	-26.8	|||||||ox||||||x||||x
	29923.m000807	[345,365]	40S ribosomal protein S23, putative	-25.1	|||x|||||||x|||||||ox
	29693.m001966	[165,185]	sugar transporter, putative	-18.9	|||x||||||||xo|x|||||
	29693.m001967	[165,185]	sugar transporter, putative	-18.9	|||x||||||||xo|x|||||
	29813.m001482	[1103,1123]	pentatricopeptide repeat-containing protein, putative	-18	|||o|x||||||||x|||x||
	29753.m000249	[447,467]	Thylakoid lumenal 17.4 kDa protein, chloroplast precursor, putative	-30.1	|||o|||||||||||x|||o|
	29896.m000119	[357,377]	calcium-dependent protein kinase, putative	-20.1	x|x||||||x||||||||x||
	38288.m000029	[711,731]	conserved hypothetical protein	-20.7	|||||||||x||||x|||x|x
	29794.m003323	[432,452]	conserved hypothetical protein	-19.7	|x||x|||||||||||||x|x
	28076.m000418	[492,512]	Protein SUA5, putative	-17.5	|x||||||||x||x|||x|||
	29950.m001151	[315,335]	Glucan endo-1,3-beta-glucosidase precursor, putative	-16.8	||||x|||||x|x||||||o|
	30003.m000321	[138,158]	conserved hypothetical protein	-20.6	||||||||||||xx||||x||
	30008.m000814	[603,623]	conserved hypothetical protein	-22.2	|||||xo|||||||||||x|x
	29848.m004633	[1344,1364]	RNA-dependent RNA polymerase, putative	-23.2	x|||||x|||||x|||||||x
rcomiR020	29629.m001405	[9610,9630]	E3 ubiquitin protein ligase upl2, putative	-22.2	|||||||x||||||x||x|x|
	30170.m014002	[619,639]	acyltransferase, putative	-22.1	||x||x|x||||||||||x||
	29794.m003376	[1333,1353]	9-cis-epoxycarotenoid dioxygenase, putative	-22.4	|||||||xx|x|||||||x||
	30147.m013782	[786,806]	conserved hypothetical protein	-26.2	|o|||||||||x|||||x|x|
	30028.m000249	[436,456]	60S ribosomal protein L7, putative	-25	|||x|o||x||||||||||x|
rcomiR021	29924.m000099	[358,378]	conserved hypothetical protein	-24	|||||||||||x||ox|||x|
rcomiR022
rcomiR023	30068.m002566	[719,739]	serine/threonine protein kinase, putative	-16.3	|||||||||x||||x|x||x|
	28166.m001086	[317,337]	Pectinesterase-2 precursor, putative	-18.6	||x|||x||||x|||||||||
	29804.m001473	[209,229]	conserved hypothetical protein	-21.7	||||x|||||o|||x|||||x
	29851.m002506	[269,289]	conserved hypothetical protein	-23	o||||||||xx|||||||||x
	30174.m008692	[1532,1552]	conserved hypothetical protein	-20	||||||||||x||||||xxo|
	29333.m001048	[5051,5071]	conserved hypothetical protein	-22	|o|o||||||||x||||x|||
	29794.m003460	[548,568]	monooxygenase, putative	-26.1	||x||||||||o||o|||||x
	29889.m003361	[5426,5446]	vacuolar protein sorting-associated protein, putative	-22.5	||||x||||||||||||xxx|
	29630.m000789	[374,394]	conserved hypothetical protein	-27.4	|||o||||||xo|||||||o|
	29751.m001855	[4804,4824]	peptidase, putative	-16.6	|||x||x|||x|||||||||x
	29820.m000984	[605,625]	kinase, putative	-19.5	||||xx||||||||x||||||
rcomiR024	30128.m008690	[400,421]	phosphoprotein phosphatase, putative	-29.2	|||||||o||x||x||||x|||
	29666.m001445	[538,559]	hypothetical protein	-27.1	||||x||o||x||x||||||||
	29666.m001443	[538,559]	Late blight resistance protein R1-A, putative	-27.1	||||x||o||x||x||||||||
	28660.m000194	[490,511]	conserved hypothetical protein	-28.8	|o||x||||x||||||||||||
	30099.m001636	[586,607]	hypothetical protein	-26.3	|o|||||||xx|||||x|||||
	30099.m001682	[484,505]	hypothetical protein	-27.7	|||||||x|x|||x||||||||
	30710.m000036	[550,571]	Disease resistance protein RPH8A, putative	-26.8	||||x||o|x|||x||||||||
	27904.m000213	[223,244]	conserved hypothetical protein	-23.9	|||||||||xx||x|||||x||
	27904.m000211	[577,598]	Disease resistance protein RPM1, putative	-23.4	|||||||||xx||x|||||x||
	30074.m001387	[406,427]	hypothetical protein	-34.4	||||x||o||||||||||||||
	30074.m001381	[556,577]	Disease resistance protein RFL1, putative	-30.2	||||x|||||||||x|||||||
	30074.m001384	[601,622]	phosphoprotein phosphatase, putative	-36.5	||||x||o||||||||||||||
	30074.m001357	[643,664]	TMV resistance protein N, putative	-26.9	||||o||||xx||||||||x||
	30074.m001399	[577,598]	Disease resistance protein RPM1, putative	-33.1	|o||o||o|x||||||||||||
	30174.m009013	[242,263]	conserved hypothetical protein	-21	x||||||||x|x|||x||||||
	29929.m004539	[652,673]	TMV resistance protein N, putative	-26.4	||||x||||x|||x|||||o||
	30148.m001423	[586,607]	Disease resistance protein RGA2, putative	-25.4	|||||||x|xx||x||||||||
	29872.m000524	[511,532]	Disease resistance protein RFL1, putative	-29.8	|o||x||x|||||||||||o||
	29948.m000709	[613,634]	Disease resistance protein RGA2, putative	-25.8	||||o||x||x||||||||x||
	30147.m013989	[43,64]	rac gtpase, putative	-25.4	|||||||||||x||||xxo|||
	30190.m011052	[634,655]	leucine-rich repeat-containing protein, putative	-21.8	||||x||||x|||x|||||x||
	29910.m000957	[658,679]	TMV resistance protein N, putative	-32.4	||||||||x||||||||||x||
	29910.m000950	[658,679]	TMV resistance protein N, putative	-28.8	|o||x||||x||||||||||||
	29838.m001649	[646,667]	phosphoprotein phosphatase	-25	||||x||x|x||||||||||||
	29838.m001645	[646,667]	conserved hypothetical protein	-24	||||x||||x|||x||||||||
	29838.m001666	[544,565]	Disease resistance protein RPS5, putative	-30.4	||||o||x|||||||||||x||
	28824.m000021	[445,466]	hypothetical protein	-23.2	||||x||x||x||x||||||||
	30169.m006484	[673,694]	leucine-rich repeat containing protein, putative	-29.7	|o||o||x|x||||||||||||
	30063.m001415	[610,631]	leucine-rich repeat containing protein, putative	-24.3	||||||||xxx|||||x|||||
	30063.m001411	[682,703]	Disease resistance protein RPS2, putative	-32.5	|o||||||||x||||||||x||
	29841.m002832	[508,529]	Disease resistance protein RFL1, putative	-21.1	||||x||x|||||x|||||x||
	29841.m002816	[547,568]	Disease resistance protein RPS5, putative	-23	|||||||x||x||x|||||x||
	29841.m002872	[181,202]	Disease resistance protein RGA2, putative	-29	||||o||||x|||||||||x||
rcomiR025
rcomiR026	29742.m001425	[508,529]	trithorax, putative	-22.4	|||x|||||||||x|||||||o
	28320.m001081	[538,559]	protein arginine n-methyltransferase, putative	-16	|||x||x||||||||x|||x||
	30147.m014147	[219,240]	DNA binding protein, putative	-26.2	||||x||||||||||x|||||x
	30169.m006623	[1019,1040]	polygalacturonase, putative	-18.2	|||||||x||||x|x||||||x
rcomiR027	29644.m000183	[918,939]	conserved hypothetical protein	-15.2	|x||||||||||||oxx|||||
	29646.m001088	[714,735]	conserved hypothetical protein	-14.7	||x||||||||x||x||x||||
	28582.m000331	[208,229]	Transmembrane and coiled-coil domains protein, putative	-14.8	||x|||||x||||||||x|||x
	27810.m000649	[142,163]	conserved hypothetical protein	-13.1	||||||||x||||||x|x|||x
rcomiR028	29877.m000469	[132,154]	l-ascorbate oxidase, putative	-38.6	||||||||||||||||o||||||
rcomiR029
rcomiR030	27431.m000221	[291,311]	conserved hypothetical protein	-36.7	|||x||||||o||||||||xx
	34356.m000022	[135,155]	Macrolide-specific efflux protein macA precursor, putative	-34.2	|||||||||o|||x|o||||x
rcomiR031
rcomiR032	29792.m000602	[1820,1840]	signal transducer, putative	-31.6	x|||||x||||||o||||||x
	29596.m000692	[1240,1260]	conserved hypothetical protein	-33.1	o||||||||||o|||||x||o
	29929.m004724	[521,541]	cdk10/11, putative	-30.1	|||||xxo|x|||||||||||
	30148.m001482	[104,124]	cytochrome P450, putative	-29.8	|x|||||||x||||||x|||o
	29866.m000622	[578,598]	conserved hypothetical protein	-33.8	|||||||x|||||||||x|o|
	30147.m014250	[1736,1756]	zinc finger protein, putative	-29.1	||||x||||x|||o|x|||||
	29620.m000552	[73,93]	conserved hypothetical protein	-30.2	|||o|||x||xx|||||||||
rcomiR033	29634.m002104	[186,206]	conserved hypothetical protein	-23.4	x||||x||x|||||x||||||
rcomiR034	29676.m001683	[795,815]	hypothetical protein	-25.4	|||o||||||||xxx||||||
	30045.m000490	[63,83]	ubiquitin-conjugating enzyme e2S, putative	-24.3	|||||||||||x|||xxx|||
	29818.m000393	[339,359]	catalytic, putative	-23.7	||||||||xo|||||x|||x|
	29648.m002010	[54,74]	conserved hypothetical protein	-20.5	|||o||||||||xx|||x|||
	29794.m003361	[1062,1082]	Clathrin interactor, putative	-21.9	x|||||x|x|||x||||||||
	27970.m000078	[1080,1100]	alpha/beta hydrolase domain containing protein 1,3, putative	-21.9	|||ox||o|||x|||||||||
	30190.m011218	[1428,1448]	transcription factor, putative	-17.6	||x|||x|x|x||||||||||
	30098.m001725	[306,326]	conserved hypothetical protein	-24.9	||||x|||||||x||x|||||
	30169.m006269	[1332,1352]	conserved hypothetical protein	-21.5	||||||||||x|x|||x||x|
	29641.m000379	[447,467]	nuclease, putative	-19.4	|||||x|||x||||||x||x|
rcomiR035
rcomiR036	29991.m000631	[1344,1364]	DNA binding protein, putative	-21.6	|||||x|||xx|||x||||||
	30026.m001467	[216,236]	conserved hypothetical protein	-24.3	|x||||||||||||x|||xx|
	28678.m000040	[334,354]	conserved hypothetical protein	-22.8	|||||xx|xx|||||||||||
	29780.m001321	[2176,2196]	pentatricopeptide repeat-containing protein, putative	-25	||||x|||||||||||xxx||
	30170.m014204	[784,804]	dead box ATP-dependent RNA helicase, putative	-23.4	||||||||xx||||||x||x|
	29634.m002102	[165,185]	serine-threonine protein kinase, plant-type, putative	-18.7	x|||||x||||||xx||||||
	30076.m004513	[186,206]	hydrolase, hydrolyzing O-glycosyl compounds, putative	-20.3	x|||||x||||||x|||x|||
	30003.m000321	[157,177]	conserved hypothetical protein	-17.8	||||x|||x|x|||||||x||
	30169.m006484	[4124,4144]	leucine-rich repeat containing protein, putative	-23.7	|x||x|||||x||o|||||||
rcomiR037
rcomiR038
rcomiR039
rcomiR040	30186.m001305	[456,476]	conserved hypothetical protein	-25.2	||xx||||||||||||x|x||
	29804.m001546	[215,235]	conserved hypothetical protein	-20	x||||||x|||||x|||x|||
	30078.m002275	[982,1002]	cytochrome P450, putative	-27.5	x|||x||||||x||||||||x
	29953.m000435	[612,632]	ATP-binding cassette transporter, putative	-28.2	||||||o|o|||ox|||||||
	29850.m000272	[295,315]	protein binding protein, putative	-22.9	||xx||||||||x|||||||x
	30170.m014307	[606,626]	pseudouridylate synthase, putative	-30.1	x|||||||||||xo||o||||
	29812.m000203	[990,1010]	conserved hypothetical protein	-22.3	|||||||xx||||||o|x|||
	30147.m013946	[392,412]	ataxia telangiectasia mutated, putative	-20.3	|||||xx|||||o||||x|||
	29889.m003338	[126,146]	conserved hypothetical protein	-24.1	|x||||xx|||||||||||x|
	29910.m000957	[1104,1124]	TMV resistance protein N, putative	-23.5	|||||||x|||xo||||||x|
	29974.m000230	[2049,2069]	kinesin heavy chain, putative	-26.7	||||||||||x|oo||||||x
	29641.m000377	[96,116]	diphteria toxin resistance protein 2, dph2, putative	-23.5	||||||x|||||xx||||||x
rcomiR041
rcomiR042	30128.m008667	[458,479]	sodium/hydrogen exchanger, putative	-24.6	|||||x||||x|||x||||o||
	29154.m000217	[302,323]	DNA binding protein, putative	-26.4	|||||xx|||||x|||||||x|
rcomiR043
rcomiR044	30004.m000434	[169,189]	conserved hypothetical protein	-24.6	|||||x||o|x|||||||x||
	28179.m000464	[128,148]	Sporulation protein RMD5, putative	-28.6	||||x||x|||||||||o|||
	29692.m000523	[8,28]	conserved hypothetical protein	-27.4	||||xx||||||||||||xx|
	28657.m000401	[814,834]	transporter, putative	-26.5	|o||||||||||x|o||x|||
	29634.m002130	[727,747]	abhydrolase domain containing, putative	-20.7	|||||||||x|||o|x|x|||
	30147.m014120	[122,142]	Phytochrome kinase substrate, putative	-23.7	|||||||||||x||||xo|||
	29983.m003224	[548,568]	sugar transporter, putative	-29.9	||o||||o||||||xx|||||
rcomiR045	29842.m003674	[1225,1245]	ATP binding protein, putative	-19.5	||||||||||o||xx|||o||
	28518.m000022	[436,456]	Vitamin B12 transporter, putative	-18.1	x||||x|||||x||x||||||
	29729.m002310	[214,234]	conserved hypothetical protein	-20.5	|||x||x|||o||||||||||
	29933.m001437	[187,207]	conserved hypothetical protein	-20.2	||||||xxx|||||||||x||
	30174.m008618	[1186,1206]	conserved hypothetical protein	-16.5	||||||||x|||x|x|||o||
	27749.m000335	[1294,1314]	kinase, putative	-19.5	||||||||||o||xx|||o||
	29629.m001420	[201,221]	Oligopeptide transporter, putative	-18.1	x|||||||||x|||||x||x|
	30147.m014176	[96,116]	conserved hypothetical protein	-17.3	|x||||x|||x|||||||o||
	29615.m000503	[4183,4203]	serine-threonine protein kinase, plant-type, putative	-18.5	||||||||x|o|||||||x|o
	30076.m004468	[3289,3309]	dicer-1, putative	-21.6	||||||||||||x|||||xxx
	27916.m000154	[264,284]	phosphoprotein phosphatase, putative	-18.3	|||||||xx||||||||xo||
rcomiR046	30186.m001316	[1171,1192]	peroxisomal abc transporter, putative	-25.4	|x|||||||x|xo|||||||||
	30147.m013911	[191,212]	Heme-binding protein, putative	-25.6	|||||||||||x|||xx|||o|
	30147.m013846	[248,269]	cytochrome P450, putative	-23.6	x||x|x||||||x|||||||||
rcomiR047	30040.m000266	[560,581]	conserved hypothetical protein	-28.2	||||||x|o|||x||||x||||
rcomiR048	40155.m000013	[510,530]	HTH-type transcriptional regulator gltR, putative	-28.5	x||||||x|x|||||o|||||
	29676.m001676	[3,23]	conserved hypothetical protein	-23.8	||||||||x||||xx||||x|
	29729.m002392	[1469,1489]	Receptor protein kinase CLAVATA1 precursor, putative	-32.4	xxxx|||||||||||||||||
	27467.m000168	[156,176]	conserved hypothetical protein	-19.3	||||x|||||||x|x||||x
	30205.m001584	[1026,1046]	conserved hypothetical protein	-34	o||||||||||o||x||||||
	29908.m006100	[738,758]	Flavonol synthase/flavanone 3-hydroxylase, putative	-28.3	|||o||xx|o|||||||||||
	30147.m014096	[225,245]	aldose-1-epimerase, putative	-29.5	|x|||||||ox||||||||o|
	28408.m000204	[33,53]	eukaryotic peptide chain release factor GTP-binding subunit, putative	-24.3	||xx|x||||x||||||||||
	30115.m001204	[32,52]	glutamate receptor 2 plant, putative	-28.2	|x|x||||||||o|||x||||
rcomiR049	28617.m000208	[116,137]	Anthranilate N-benzoyltransferase protein, putative	-26.1	||||||||o||xx|o|||||||
	29648.m002009	[244,265]	proteasome subunit beta type, putative	-23.4	|||xx||||xx|||||||||||
	29983.m003115	[810,831]	Protein MLO, putative	-27.7	||||||x||||||xo|||o|||
	30169.m006632	[2038,2059]	Pyrophosphate-energized membrane proton pump, putative	-25.2	|||x|||||||o||||x||x||
rcomiR050	29941.m000218	[414,435]	ATP synthase f1, gamma subunit, putative	-24.7	|||||o||xx|||||||||x||
	28694.m000671	[2249,2270]	Protein SEY1, putative	-17.1	x||||||||||x|||xx|||||
	29215.m000010	[323,344]	NADP-dependent glyceraldehyde-3-phosphate dehydrogenase, putative	-22	|xx|||||o|x|||||||||||
	47209.m000006	[323,344]	NADP-dependent glyceraldehyde-3-phosphate dehydrogenase, putative	-22	|xx|||||o|x|||||||||||
	29703.m001502	[609,630]	conserved hypothetical protein	-21.6	x||||||x|||x|||||||||x
	30147.m013752	[246,267]	heat shock protein, putative	-24.7	|||o||o|x||||o||||||||
	30190.m011246	[297,318]	protein binding protein, putative	-23.4	|||||o||||x|||o||||x||
	30094.m000674	[489,510]	dc50, putative	-27.1	|xox|||o||||||||||||||
rcomiR051	35566.m000018	[77,98]	conserved hypothetical protein	-34	||||||||o|x|x|||x|||||
	53074.m000014	[250,271]	conserved hypothetical protein	-33.8	x||x||||||||x||||||x||
rcomiR052	29168.m000368	[365,386]	catalytic, putative	-30.9	||||||||x||||o|||x||||
	29168.m000369	[362,383]	Arylacetamide deacetylase, putative	-31.5	||||||||x||||o|||x||||
rcomiR053	29666.m001495	[392,413]	conserved hypothetical protein	-29.6	|||||||||||||x||o|||xx
rcomiR054	29235.m000232	[1257,1277]	ATP binding protein, putative	-24.8	x|||||x|||||x|x||||||
	30170.m014098	[83,103]	bel1 homeotic protein, putative	-24.8	x||||||||x|||x||||||x
	29634.m002067	[101,121]	Peroxidase 72 precursor, putative	-20.4	||x||x|||x|||||||x|||
rcomiR055	30174.m008749	[1266,1287]	triacylglycerol lipase, putative	-20.7	||||||||xx|||x||||x|||
	30174.m008748	[1275,1296]	triacylglycerol lipase, putative	-21	||||||||xx|||x||||x|||
	29579.m000200	[1419,1440]	nicastrin precursor, putative	-24.2	||||||x|||||||||xx|x||
rcomiR056	30114.m000521	[767,788]	conserved hypothetical protein	-27.5	|||||||||x|x|||||xx|||
rcomiR057	27930.m000071	[1657,1676]	chemotaxis sensor histidine kinase/che A, putative	-29.9	||||||x||||o|x||||||
	29126.m000045	[415,434]	conserved hypothetical protein	-25.4	|||||o||x|||x||||x||
rcomiR058	27810.m000669	[229,250]	hypothetical protein	-25.7	|||||x|||o||x||||x||||
rcomiR059
rcomiR060	28226.m000853	[593,613]	cytochrome P450, putative	-27.6	||||||||||||||xx||xx|
	29908.m005967	[104,124]	Glycerol-3-phosphate acyltransferase, putative	-21.66	|x||||ox|x|||||||||||
	30147.m013887	[415,435]	S-adenosylmethionine-dependent methyltransferase, putative	-27.3	||o|||||o|x||||||x|||
	30115.m001222	[377,397]	ATP binding protein, putative	-20.1	|||||||||x|o|||x|x|||
rcomiR061
rcomiR062	29912.m005493	[110,131]	sugar transporter, putative	-24.9	x||||||||xx||||||||o||
	30190.m011246	[389,410]	protein binding protein, putative	-21.3	x||||||||o|x||||x|||||
rcomiR063	29629.m001417	[141,162]	serine/threonine protein kinase, putative	-21.2	|||||||x|||||x|x||x|||
	29968.m000646	[42,63]	ATP binding protein, putative	-20.2	|||||x||x|||x|o|||||||
rcomiR064	27777.m000285	[652,673]	geranyl geranyl pyrophosphate synthase, putative	-29.9	||||ox||o|||x|||||||||
rcomiR065	30115.m001228	[1425,1446]	Cucumisin precursor, putative	-24.9	|||||||||||||||xx|x|||
rcomiR066	28725.m000312	[798,819]	conserved hypothetical protein	-23.1	|||||||x|||x||||||||ox
	30170.m013841	[864,885]	conserved hypothetical protein	-27.1	|||||||x||o|||||ox||||
	29703.m001502	[144,165]	conserved hypothetical protein	-29.9	x||x|x||o|||||||||||||
	29751.m001791	[750,771]	conserved hypothetical protein	-24.9	|||||x|||x|||xo|||||||
rcomiR067	27553.m000315	[106,126]	Protein AFR, putative	-25.1	|xx|||||||||||||x|||x
	29797.m000364	[764,784]	conserved hypothetical protein	-28	xx||||||||||||||||xx|
	29822.m003405	[533,553]	arsenite inducuble RNA associated protein aip-1, putative	-26.1	||||x|||||x||||||||ox
	29869.m001185	[230,250]	hypothetical protein	-28.2	x||||x|||||||||||o||x
	29728.m000821	[574,594]	conserved hypothetical protein	-28.2	|||ox||o||||||||||||x
	29794.m003487	[5426,5446]	conserved hypothetical protein	-20.6	|||x||||||||x||x||||x
	29844.m003327	[626,646]	pepsin A, putative	-25.8	|||o|||x||||x||||||o|
	28460.m000081	[1763,1783]	WD-repeat protein, putative	-21.1	||xx|x|||||||||||o|||
	27446.m000492	[507,527]	Cationic peroxidase 1 precursor, putative	-19.6	||x||x|||||||||||x|x|
	27446.m000493	[288,308]	Peroxidase 2 precursor, putative	-19.6	||x||x|||||||||||x|x|
	29656.m000490	[227,247]	mevalonate kinase, putative	-22.1	||||xx|||||||x|||||x|
	30154.m001139	[381,401]	conserved hypothetical protein	-26.1	|||o|x|||||x|||||||o|
	30190.m010893	[749,769]	adenylyl cyclase-associated protein, putative	-24.3	|x||||||||x||x||||||x
	28802.m000133	[53,73]	chlorophyll A/B binding protein, putative	-25	|||o|||x|||||||||o|x|
	29990.m000515	[59,79]	Protein kinase APK1B, chloroplast precursor, putative	-23.7	|||||||||||||x|x||x|x
	29981.m000577	[65,85]	50S ribosomal protein L28, chloroplast precursor, putative	-21	|||x|||||||||x||||xo|
	29852.m001996	[119,139]	conserved hypothetical protein	-27.6	||||x|||||||||||||o||
	30169.m006595	[2351,2371]	transcription cofactor, putative	-20	||x|||||o||||||x|x|||
	29757.m000743	[381,401]	conserved hypothetical protein	-21.1	|||o||||||xx|||||x|||
	29864.m001492	[56,76]	conserved hypothetical protein	-22.8	||||x||||||o||||||xx|
rcomiR068	30131.m006874	[266,287]	hypothetical protein	-27.2	x||||x|||o||||||x|||||
	30147.m013776	[1514,1535]	bromodomain-containing protein, putative	-26.5	||||||||x|||||||x|||xx
	30076.m004574	[230,251]	conserved hypothetical protein	-20.6	||||||||xx|||||x||||x|
	29775.m000101	[1573,1594]	kinesin heavy chain, putative	-22.5	|||||||||x||||o|||x|x|
	30066.m000749	[249,270]	conserved hypothetical protein	-28.4	xx|o|||||||||||x||||||
rcomiR069	29676.m001687	[1316,1337]	kinase, putative	-22.8	|o|||x|x||||||||x|||||
	29825.m000326	[563,584]	GTP-binding protein hflx, putative	-26.5	|||||xx||||||||o||o|||
	30101.m000376	[167,188]	conserved hypothetical protein	-24.5	||o||||||||x||x|||o|||
	29864.m001476	[144,165]	conserved hypothetical protein	-25.8	||||x|||||||||xo||||||
rcomiR070	30170.m014354	[1144,1165]	dimethylaniline monooxygenase, putative	-24.5	|||||o|||||x||||xx||||
	30204.m001830	[39,60]	glutaredoxin, grx, putative	-19	||||x|||x|||||x|||||x|
rcomiR071	30205.m001619	[19,40]	conserved hypothetical protein	-21.2	|||||||||x||||||x|xx||
	30158.m000506	[101,122]	protoheme IX farnesyltransferase, putative	-27.4	|x||||||||o|||x|x|||||
rcomiR072
